# Supplementary material for: Deletion of Cdk5 in Macrophages Ameliorates Anti-Inflammatory Response during Endotoxemia through Induction of C-Maf and Il-10
Source: Int J Mol Sci. 2021 Sep 6;22(17):9648. doi: 10.3390/ijms22179648 (PMC8431799; doi:10.3390/ijms22179648)
Supplement: Supplementary file 1 [file ijms-22-09648-s001.zip]

Archive with 1 entries (1 files):
- ijms-1302410-supplementary.pdf
